# Supplementary material for: Enhancing Temporomandibular Disorders Education for Initial Care Clinicians Through Interprofessional Education
Source: MedEdPORTAL. 2024 Nov 19;20:11467. doi: 10.15766/mep_2374-8265.11467 (PMC11575917; doi:10.15766/mep_2374-8265.11467)
Supplement: Supplementary file 1 — Facilitator Guide.docxLearner Guide and Clinical Tools.pdfModule 1 - TMD Pathophysiology.pptxModule 2 - TMD Assessment.pptxModule 3 - TMD Diagnosis.pptxModule 4 - TMD Management.pptxSample Patient Education Tools.pptx [file mep_2374-8265.11467-s001.zip]

Archive with 8 entries (8 files):
- _Educational Summary Report_11467.pdf
- A. Facilitator Guide.docx
- B. Learner Guide and Clinical Tools.pdf
- C. Module 1 - TMD Pathophysiology.pptx
- D. Module 2 - TMD Assessment.pptx
- E. Module 3 - TMD Diagnosis.pptx
- F. Module 4 - TMD Management.pptx
- G. Sample Patient Education Tools.pptx
